# Supplementary material for: Genomics, Proteomics, and Antifungal Activity of Chitinase from the Antarctic Marine Bacterium Curtobacterium sp. CBMAI 2942
Source: Int J Mol Sci. 2024 Aug 26;25(17):9250. doi: 10.3390/ijms25179250 (PMC11395076; doi:10.3390/ijms25179250)
Supplement: Supplementary file 1 [file ijms-25-09250-s001.zip]

Archive with 1 entries (1 files):
- ijms-3119275-supplementary.pdf
